# Supplementary material for: Frozen Shoulder as a Systemic Immunometabolic Disorder: The Roles of Estrogen, Thyroid Dysfunction, Endothelial Health, Lifestyle, and Clinical Implications
Source: J Clin Med. 2025 Oct 16;14(20):7315. doi: 10.3390/jcm14207315 (PMC12564958; doi:10.3390/jcm14207315)
Supplement: Supplementary file 1 [file jcm-14-07315-s001.zip]

Archive with 1 entries (1 files):
- jcm-3868250-supplementary.pdf
